# Supplementary material for: A Multi-Age-Group Interrupted Time-Series Study for Evaluating the Effectiveness of National Expanded Program on Immunization on Mumps
Source: Vaccines (Basel). 2022 Sep 21;10(10):1587. doi: 10.3390/vaccines10101587 (PMC9610758; doi:10.3390/vaccines10101587)
Supplement: Supplementary file 1 [file vaccines-10-01587-s001.zip]

Archive with 1 entries (1 files):
- vaccines-1900236-supplementary.pdf
